# Supplementary material for: The Clinical Significance of Circulating Lymphocytes Morphology in Diffuse Large B-Cell Lymphoma As Determined by a Novel, Highly Sensitive Microscopy
Source: Cancers (Basel). 2023 Nov 28;15(23):5611. doi: 10.3390/cancers15235611 (PMC10705094; doi:10.3390/cancers15235611)
Supplement: Supplementary file 1 [file cancers-15-05611-s001.zip]

Archive with 1 entries (1 files):
- cancers-2716293-supplementary.pdf
